# Supplementary material for: A predictive model for prostate cancer incorporating PSA molecular forms and age
Source: Sci Rep. 2020 Feb 12;10:2463. doi: 10.1038/s41598-020-58836-4 (PMC7016114; doi:10.1038/s41598-020-58836-4)
Supplement: Supplementary file 2 — Supplementary information2 [file 41598_2020_58836_MOESM2_ESM.xlsx]

## Sheet: Hoja1
	Age:	80		total PSA:	9
	free PSA:	1.5		Risk of PCa =	0.44496
				%	44.496
	These spreadsheet enable to calculate straightforward PCa predictions, according to our predictive model. For example, for a patient 80 years old, with total PSA of 9 μg/L and free PSA of 1.5 μ/L, the PCa risk is 44.5%.
